# Supplementary material for: Pan-cancer analysis of Krüppel-like factor 3 and its carcinogenesis in pancreatic cancer
Source: Front Immunol. 2023 Aug 3;14:1167018. doi: 10.3389/fimmu.2023.1167018 (PMC10435259; doi:10.3389/fimmu.2023.1167018)
Supplement: Supplementary file 9 [file Table_1.xlsx]

## Sheet: table s1
Supplementary Table 1. Primers and shRNA target sequences.
Name	Sequences
Primers for real-time PCR:
KLF3 sense	5'-TGTCTCAGTGTCATACCCATCT-3'
KLF3 antisense	5'-CCTTCTGGGGTCTGAAAGAACTT-3'
GAPDH sense:	5'-AGAAGGCTGGGGCTCATTTG-3′
GAPDH antisense:	5'-AGGGGCCATCCACAGTCTTC-3′
The target sites of shRNA:
sh-KLF3#1 sense	5'-GATCCGATCGAACCACAGAGGACAGATTATTTCAAGAGAATAATCTGTCCTCTGTGGTTCGATCTTTTTTG-3′
sh-KLF3#1 antisense	5'-AATTCAAAAAAGATCGAACCACAGAGGACAGATTATTCTCTTGAAATAATCTGTCCTCTGTGGTTCGATCG-3′
sh-KLF3#2 sense	5'-GATCCGAGGATACACAGATGTGATTATGATTTCAAGAGAATCATAATCACATCTGTGTATCCTCTTTTTTG-3′
sh-KLF3#2 antisense	5'-AATTCAAAAAAGAGGATACACAGATGTGATTATGATTCTCTTGAAATCATAATCACATCTGTGTATCCTCG-3′
sh-NC sense	5'-GATCCGTTCTCCGAACGTGTCACGTAATTCAAGAGATTACGTGACACGTTCGGAGAATTTTTTC-3′
sh-NC antisense	5'-AATTGAAAAAATTCTCCGAACGTGTCACGTAATCTCTTGAATTACGTGACACGTTCGGAGAACG-3′
