# Supplementary material for: Pan-cancer analysis of Krüppel-like factor 3 and its carcinogenesis in pancreatic cancer
Source: Front Immunol. 2023 Aug 3;14:1167018. doi: 10.3389/fimmu.2023.1167018 (PMC10435259; doi:10.3389/fimmu.2023.1167018)
Supplement: Supplementary file 10 [file Table_2.xlsx]

## Sheet: GDSC IC50
Supplementary Table 2. Table summarizes the correlation between gene expression and the sensitivity of GDSC drugs (top 30) in pan-cancer
Symbol	Drug	Pearson correlation	False discovery rate
KLF3	Trametinib	-0.27374	1.69906e-15
KLF3	PD-0325901	-0.252317	4.59074e-12
KLF3	17-AAG	-0.241735	9.60802e-12
KLF3	RDEA119	-0.239304	1.76028e-12
KLF3	Afatinib	-0.228572	2.00153e-11
KLF3	selumetinib	-0.183755	1.04971e-07
KLF3	Gefitinib	-0.183396	1.14137e-06
KLF3	GNF-2	-0.182594	0.0373031
KLF3	Cetuximab	-0.181299	1.15121e-06
KLF3	Lapatinib	-0.180968	0.00214525
KLF3	Erlotinib	-0.176451	0.00697361
KLF3	CI-1040	-0.16742	1.4947e-05
KLF3	BMS-754807	-0.148445	0.000785119
KLF3	BMS-708163	-0.143591	0.000166142
KLF3	NSC-87877	-0.141578	0.00566047
KLF3	TG101348	0.247643	2.73427e-13
KLF3	Vorinostat	0.249432	1.42699e-12
KLF3	XMD13-2	0.254999	5.59807e-14
KLF3	QL-XI-92	0.258449	2.64322e-14
KLF3	CAY10603	0.258717	2.61038e-14
KLF3	PHA-793887	0.267111	0
KLF3	OSI-027	0.270628	0
KLF3	CP466722	0.271345	0
KLF3	BX-912	0.274649	0
KLF3	I-BET-762	0.283175	0
KLF3	QL-X-138	0.288627	0
KLF3	Methotrexate	0.298662	0
KLF3	PIK-93	0.298995	0
KLF3	JW-7-24-1	0.302503	0
KLF3	PI-103	0.302858	0
