# Supplementary material for: Pan-cancer analysis of Krüppel-like factor 3 and its carcinogenesis in pancreatic cancer
Source: Front Immunol. 2023 Aug 3;14:1167018. doi: 10.3389/fimmu.2023.1167018 (PMC10435259; doi:10.3389/fimmu.2023.1167018)
Supplement: Supplementary file 11 [file Table_3.xlsx]

## Sheet: CTRP IC50
Supplementary Table 3. Table summarizes the correlation between gene expression and the sensitivity of CTRP drugs (top 30) in pan-cancer
Symbol	Drug	Pearson correlation	False discovery rate
KLF3	abiraterone	-0.252462	0.0317751
KLF3	erlotinib	-0.235341	1.33567e-09
KLF3	PD318088	-0.229841	1.00344e-08
KLF3	afatinib	-0.223964	5.7436e-08
KLF3	austocystin D	-0.218221	1.40165e-07
KLF3	PD 153035	-0.213764	1.0094e-05
KLF3	selumetinib	-0.212948	2.80592e-07
KLF3	lapatinib	-0.202612	5.17879e-07
KLF3	trametinib	-0.189972	0.00337061
KLF3	saracatinib	-0.189509	3.31257e-06
KLF3	gefitinib	-0.175541	3.3079e-05
KLF3	vandetanib	-0.16577	0.000168162
KLF3	BYL-719	-0.143288	0.0120896
KLF3	BMS-536924	-0.139018	0.00266052
KLF3	NVP-TAE684	-0.114346	0.00905834
KLF3	doxorubicin	0.22455	6.5274e-10
KLF3	niclosamide	0.225544	1.38289e-08
KLF3	bendamustine	0.226377	2.96052e-08
KLF3	teniposide	0.228343	1.2424e-05
KLF3	ML162	0.229052	2.59352e-09
KLF3	1S,3R-RSL-3	0.231812	9.30271e-10
KLF3	ML210	0.237849	6.85985e-10
KLF3	CIL41	0.238995	0.000173054
KLF3	QW-BI-011	0.248061	0.0027026
KLF3	darinaparsin	0.24826	1.7914e-05
KLF3	CIL56	0.253847	8.12685e-06
KLF3	isoliquiritigenin	0.253917	0.00177514
KLF3	manumycin A	0.257347	2.89137e-12
KLF3	CCT036477	0.264024	1.22963e-12
KLF3	CIL70	0.277761	1.92345e-07
